# Supplementary material for: OLFM4 promotes the progression of intestinal metaplasia through activation of the MYH9/GSK3β/β-catenin pathway
Source: Mol Cancer. 2024 Jun 7;23:124. doi: 10.1186/s12943-024-02016-9 (PMC11157765; doi:10.1186/s12943-024-02016-9)
Supplement: Supplementary file 2 — Supplementary Material 2. [file 12943_2024_2016_MOESM2_ESM.xlsx]

## Sheet: Seventh
Samples	Gender	Age	Pathological status	IM subtype
Sample#1	male	55	IM	IIM
Sample#2	male	58	IM	CIM
Sample#3	male	46	IM	CIM
Sample#4	male	36	IM	CIM
Sample#5	male	48	IM	CIM
Sample#6	male	54	IM	IIM
Sample#7	male	52	IM	IIM
Sample#8	Female	70	IM	CIM
Sample#9	male	64	IM	IIM
Sample#10	male	56	IM	CIM
Sample#11	male	61	IM	CIM
Sample#12	male	41	IM	IIM
Sample#13	Female	50	IM	CIM
Sample#14	male	73	IM	IIM
Sample#15	Female	64	IM	CIM
Sample#16	Female	37	IM	IIM
Sample#17	Female	46	IM	CIM
Sample#18	male	31	IM	CIM
Sample#19	male	58	IM	CIM
Sample#20	male	44	IM	IIM
Sample#21	male	30	IM	IIM
Sample#22	Female	41	IM	CIM
Sample#23	Female	68	IM	IIM
Sample#24	Female	62	IM	CIM
Sample#25	Female	28	IM	CIM
Sample#26	male	48	IM	IIM
Sample#27	Female	69	IM	IIM
Sample#28	male	59	IM	IIM
Sample#29	Female	62	IM	IIM
Sample#30	Female	41	IM	CIM
Sample#31	Female	61	IM	CIM
Sample#32	male	68	IM	IIM
Sample#33	male	51	IM	CIM
Sample#34	male	59	IM	IIM
Sample#35	male	68	IM	IIM
Sample#36	male	49	IM	CIM
Sample#37	Female	63	IM	IIM
Sample#38	male	70	IM	CIM
Sample#39	Female	42	IM	IIM
Sample#40	Female	47	IM	IIM
Sample#41	male	58	IM	CIM
Sample#42	male	48	IM	CIM
Sample#43	male	66	IM	IIM
Sample#44	male	70	IM	CIM
Sample#45	Female	62	IM	IIM
Sample#46	male	70	IM	CIM
Sample#47	Female	38	IM	IIM
Sample#48	male	54	IM	CIM
Sample#49	Female	58	IM	IIM
Sample#50	male	49	IM	CIM
Sample#51	male	53	IM	CIM
Sample#52	male	67	IM	CIM
Sample#53	male	73	IM	IIM
Sample#54	Female	30	IM	IIM
Sample#55	male	59	IM	IIM
Sample#56	male	51	IM	CIM
Sample#57	Female	32	IM	IIM
Sample#58	male	58	IM	IIM
Sample#59	male	60	IM	IIM
Sample#60	male	58	IM	IIM
Sample#61	male	72	IM	CIM
Sample#62	male	56	IM	IIM
Sample#63	male	66	IM	IIM
Sample#64	male	53	IM	IIM
Sample#65	male	54	IM	IIM
Sample#66	Female	21	IM	IIM
Sample#67	Female	64	IM	IIM
Sample#68	male	60	IM	IIM
Sample#69	Female	76	IM	IIM
Sample#70	Female	63	IM	IIM
Sample#71	male	72	IM	IIM
Sample#72	Female	60	IM	IIM
Sample#73	male	59	IM	IIM
Sample#74	Female	49	IM	IIM
Sample#75	Female	41	IM	IIM
Sample#76	male	30	IM	IIM
Sample#77	male	65	IM	IIM
Sample#78	male	43	IM	IIM
Sample#79	Female	45	Normal
Sample#80	male	61	Normal
Sample#81	Female	54	Normal
Sample#82	male	62	Normal
Sample#83	Female	50	Normal
Sample#84	Female	65	Normal
Sample#85	male	70	Normal
Sample#86	male	61	Normal
Sample#87	male	71	Normal
Sample#88	male	84	Normal
Sample#89	Female	57	Normal
Sample#90	male	61	Normal
Sample#91	male	71	Normal
Sample#92	male	68	Normal
Sample#93	male	34	Normal
Sample#94	male	64	Normal
Sample#95	Female	55	Normal
Sample#96	male	62	Normal
Sample#97	Female	73	Normal
Sample#98	Female	57	Normal
Sample#99	male	56	Normal
Sample#100	male	46	Normal
Sample#101	male	34	Normal
Sample#102	male	66	Normal
Sample#103	Female	72	Normal
Sample#104	male	54	Normal
Sample#105	male	78	Normal
Sample#106	Female	45	Normal
Sample#107	male	53	Normal
Sample#108	male	72	Normal
Sample#109	Female	66	Normal
Sample#110	male	69	Normal
Sample#111	Female	84	Normal
Sample#112	male	58	Normal
Sample#113	male	56	Normal
Sample#114	male	66	Normal
Sample#115	male	65	Normal
Sample#116	Female	66	Normal
Sample#117	Female	61	Normal
Sample#118	Female	73	Normal

## Sheet: Fengqing
Samples	Gender	Age	Pathological status	IM subtype
Sample#1	male	70	IM	CIM
Sample#2	male	54	IM	CIM
Sample#3	male	55	IM	CIM
Sample#4	male	31	IM	CIM
Sample#5	female	53	IM	CIM
Sample#6	male	64	IM	CIM
Sample#7	male	72	IM	CIM
Sample#8	male	64	IM	CIM
Sample#9	male	47	IM	CIM
Sample#10	female	54	IM	CIM
Sample#11	female	54	IM	CIM
Sample#12	female	62	IM	CIM
Sample#13	male	53	IM	CIM
Sample#14	female	53	IM	CIM
Sample#15	female	38	IM	CIM
Sample#16	female	32	IM	CIM
Sample#17	male	40	IM	CIM
Sample#18	male	62	IM	CIM
Sample#19	female	49	IM	CIM
Sample#20	male	57	IM	CIM
Sample#21	female	49	IM	CIM
Sample#22	female	53	IM	CIM
Sample#23	male	52	IM	CIM
Sample#24	female	60	IM	CIM
Sample#25	male	69	IM	CIM
Sample#26	male	51	IM	CIM
Sample#27	female	36	IM	CIM
Sample#28	male	42	IM	CIM
Sample#29	male	75	IM	CIM
Sample#30	male	58	IM	CIM
Sample#31	female	48	IM	CIM
Sample#32	female	39	IM	CIM
Sample#33	female	40	IM	CIM
Sample#34	female	70	IM	CIM
Sample#35	female	65	IM	CIM
Sample#36	male	74	IM	IIM
Sample#37	male	69	IM	IIM
Sample#38	female	74	IM	IIM
Sample#39	male	56	IM	IIM
Sample#40	female	75	IM	IIM
Sample#41	female	42	IM	IIM
Sample#42	male	50	IM	IIM
Sample#43	male	54	IM	IIM
Sample#44	male	39	IM	IIM
Sample#45	female	61	IM	IIM
Sample#46	female	56	IM	IIM
Sample#47	male	67	IM	IIM
Sample#48	male	63	IM	IIM
Sample#49	female	45	IM	IIM
Sample#50	female	70	IM	IIM
Sample#51	male	69	IM	IIM
Sample#52	male	63	IM	IIM
Sample#53	male	47	IM	IIM
Sample#54	male	75	IM	IIM
Sample#55	male	65	IM	IIM
Sample#56	male	53	IM	IIM
Sample#57	male	42	IM	IIM
Sample#58	male	63	IM	IIM
Sample#59	male	55	IM	IIM
Sample#60	male	71	IM	IIM
Sample#61	male	73	IM	IIM
Sample#62	female	76	IM	IIM
Sample#63	female	56	IM	IIM
Sample#64	male	69	Normal
Sample#65	female	80	Normal
Sample#66	female	39	Normal
Sample#67	female	39	Normal
Sample#68	male	42	Normal
Sample#69	male	63	Normal
Sample#70	male	74	Normal
Sample#71	male	62	Normal
Sample#72	female	31	Normal
Sample#73	female	59	Normal
Sample#74	female	56	Normal
Sample#75	female	38	Normal
Sample#76	male	60	Normal
Sample#77	male	65	Normal
Sample#78	male	59	Normal
Sample#79	male	45	Normal
Sample#80	male	42	Normal
Sample#81	male	58	Normal
Sample#82	male	53	Normal
Sample#83	male	63	Normal
Sample#84	male	44	Normal
Sample#85	male	53	Normal
Sample#86	male	75	Normal
Sample#87	male	75	Normal
Sample#88	male	60	Normal
Sample#89	female	44	Normal
Sample#90	female	42	Normal
Sample#91	female	37	Normal
Sample#92	female	29	Normal
Sample#93	female	69	Normal
Sample#94	female	68	Normal
Sample#95	female	64	Normal
Sample#96	male	58	Normal
Sample#97	female	44	Normal
Sample#98	male	71	Normal
Sample#99	male	62	Normal
Sample#100	female	67	Normal
Sample#101	male	60	Normal
Sample#102	male	73	Normal
Sample#103	female	45	Normal
